# Supplementary material for: High-Throughput Analysis of Astrocyte Cultures Shows Prevention of Reactive Astrogliosis by the Multi-Nutrient Combination Fortasyn Connect
Source: Cells. 2022 Apr 22;11(9):1428. doi: 10.3390/cells11091428 (PMC9099974; doi:10.3390/cells11091428)
Supplement: Supplementary file 1 [file cells-11-01428-s001.zip]

Archive with 1 entries (1 files):
- cells-1396586-supplementary.pdf
